# Supplementary material for: A novel cholinergic projection from the lateral parabrachial nucleus and its role in methamphetamine-primed conditioned place preference
Source: Brain Commun. 2022 Aug 30;4(5):fcac219. doi: 10.1093/braincomms/fcac219 (PMC9536296; doi:10.1093/braincomms/fcac219)
Supplement: fcac219_Supplementary_Data [file fcac219_Supplementary_Data.zip]

Archive with 2 entries (2 files):
- Suppemental_Methods.docx
- Supplementary data.pdf
